# Supplementary material for: Studying the Mechanism of Plasmopara viticola RxLR Effectors on Suppressing Plant Immunity
Source: Front Microbiol. 2016 May 18;7:709. doi: 10.3389/fmicb.2016.00709 (PMC4870276; doi:10.3389/fmicb.2016.00709)
Supplement: Table S2 — Genbank accession numbers and amino acid sequences of the PvRXLRs. [file Table2.XLSX]

## Sheet: Table S2
Table S2. All RxLR effectors cloned from the P.viticola isolates 'ZJ-1-1'
Effector name	Genbank accession number	Amino acid sequence
PvRxLR1	KX010946	MFCRSPLVAVILLVLATHIVLALGDATRIAASETVPSDSSQTTRKSTRRTTSVDNKRRLRQQIMGKDGPVVNDVHAEERGFLNNKLAYKMFGDGLDMQEKIIKSGGKGLKNVLRKRLYNKVSRAEHRQVPATRH
PvRxLR2	KX010947	MICRSPLIVVMLFVIAAHTVLALEIATRIDASETESPVSAQMTRVSYRPITSVDNKRFLRQETTFEKKLGVNDVHAVHAEERSALGKAKILGRDLLWFMSILGRFLIPRIGRRGP
PvRxLR5	KX010948	MRGAFYMAITLFLARSRSATAIDQLDVSQTYLNVGAIGGEGTKLTPKRYLRDGLALSAANEERVKANVLSKSAKTLAAEGEDWLRLSLGTGGHSHPPKSKRKVNLSLAKSKGGISKKVTTPKQRVYKRHFVSIDPRLPGYLKVHQTFRKIFGMPHEMSLTEAVLMYGMVNWKHGSSPATKKIIDSLLRLAERSNLADFERALDPMFVRIASLEEMQNEYFHSLQTMYAKVYAFCHAHPADCTNKKAVSPLERMIKAQRANVILPPVTH
PvRxLR9	KX010949	MRLIYIFMVSIVTTLHASSSAILDPNDVKFTTKNVESPDSSDAAYVAGRILRGTDGNVNREQERKILLKRKHKRHYYKPSHAHDSAGSEAFHSAKKALKSSIRATKARLVPPYQRR
PvRxLR10	KX010950	MRVLNFVLTTTVVLLTSSEGIASSPQVRHIKPNVAIDHLSIRSLRATENPGSDESRLNEKDTGFDPDGSSSKEDEDIGEPTFWEKVRFRYWKTMGKTPGDLRKEYFEGMDEAVIKNNPNYKLVQQYEVYYDEKSSE
PvRxLR11	KX010951	MRLNFTKLFAGAVALAWTTESMATNAVTAHLSPLSRSLDHIQSDDSTQRRLRTINGADEERFSRMSMAGLRRALELELKEMHLESVATNQLVVRICTILGIEVAKSTPTNLNKLAELIKVEKEAENVAKKVQNPVDQADVILGLLIYPVKQGDVLGNKLLEKWPLLPKKAIINRFHRLKNHEVPKEPQPFAAHVHAPVVVAH
PvRxLR16	KX010952	MRGAFYIAIALLIVRSRTATGNAKSDVSRPYVVATGGESTKATPKRYLRGGLALSATNEERMDATVLSKDAKALATEGEDWLRLSLGPVGHSQTPQLKRKFDSLSAIDESSPSKKLATPDRAFTRRFRAEDPQLPKYSKIHQTFLNIPHMPHKISLTEAVLMYRMVNWKNGSSPTKQKSAEALLRLVERTSADDLERALGPTSVRLASQKKIRDEYFKNLTTMYARVHAFCHANPAECTNESTHSPLERKMKAPPDIVLFPLFNR
PvRxLR17	KX010953	MRLFYFSAMSVIGLLARNNMVVVASDKPITAVETLGNPVHLHHEVVESGLVRSLRTREKDIQDSTVAKDDAIKVEEDRSSLIQTINTPRYAYWFSQQMTPLDVRRELHLPAHKLQAKPSKVYSGYVEYYNIHCSFFKYRDEPFCCVKEY
PvRxLR19	KX010954	MKLLLRALATFVLLNGVDSVADESFQKCNVTGGPHGKEFDDSNATSRGLILRALRLCGVDFVDGIGVTIWDLSVEENAPFHGLDQNCRDVQLSPYEYITSVEFHSAKIDSETRVGFIRLLSQENKTYEIGKMSNRGKEGISECTAPEGYQLAGFYGRSEDKIFALGALWGPLPEKWPLQG
PvRxLR22	KX010955	MRLIYSALVTAAAMVAISNGSTPARGNEVETRSLRGGNEVDSSMSDDGERAARGGGRVRSQASGVTRHVGGGGPFIGFWYPYYNFEEKKEKKEKHHLSDEYEEYRRIAAEVKRKRQDKRLAERQD
PvRxLR25	KX010956	MRSWLLLLVGLSSYFALSTSVNRAKNSGSDFDLESRASTTNVNSILSKRKLRAPGGDTNTLKDSGKARREKKVWKLFCRVFLQLDDEKKCMFETNQVSSHQPEPRPALSFMPGPKPAHSLVPESKPVRSLMTGNAPVRSIATKLKLVLPRITETVKNPSKSQVVMLWLHKVAEFSRSEHGVNTMSYRTLYEWLSPSFSDAKLAKFFVGLREDEALRETAEKMLAYMLIKSTSTEAVGRAWLKSGEHPSRLFESMNFKEADFKDTVFLGWLKYASLYEKHYFSQSELTDYRRQLFFYRMYDYIKPMYSYEKTQGFLEYKFEGLTSIPGMQDFGQNLADIARRERKISFYLDSEFTPEALFNYLKVSDENLLTNVFQWLRYCRRYTMAYKYVPFDELEFLE…
PvRxLR27	KX010957	MTNLFTRHTRRSLTALALLSGGVYAADEVNAKILSRSLRVFVTGGQVLWDYRIHFKGIERDHPDYHSKLQSLNQRIAHRLLYLCFENGGIYTKFGQQLATFNHGLPREYTMTLAQLQDQAKPVSFDKVKQTIEAEMGRPWNECYKEFDQTPIASASLAQVHHAVDALGREMAVKVQYPHLELQMKADIRVIKWAFQFTEYCFPDVQLQWLFPEFQKALLAEVHFDAQCTALLIIF
PvRxLR28	KX010958	MHVSRIIAHIALATAITATTVSPTDAAWGWTVKSTDEVKADKRDLVASRGLRGLIGQASPNEVSPANVPVSGIPLLGDKQPSGYPMLPADSPSTGSSLLNDDLLQENPVPPANGLVHGVPLLSSNQPLQTPMLSGNGPITGYRFFSGNESPMLPANSPITGLPLLSGNIPSTFEGEQISNGDEYQQNVDEDKGQNFGHSVSGPPTTTLTGPHTKSGIPPFENLVAPAKGSMPNTRRNGYQFFE
PvRxLR29	KX010959	MRRTAFIVLSLVALIAPCVTSVAVEDLAQANNIETNVNPNVKVGSRRHLRSEANGRLAVVDEEKVFRDFCGLGPCFDWLKPQNLGGFIYKFVEWASRDRVNFKLKMLKREHQIPIRKRNQ
PvRxLR30	KX010960	MRSSTILIVLGIAILAVNGVATALTRDGIEMGTQEKSRLLRSTSTEHETDEERKFRFKLPSFRFKRRVKVPKVAKPKKKNPVMANRARKYHDVLHSDRGYDVYDMMRSDKLTLQELIEFLTTYGQIDKNGIKILTDGLRSYNIPKAYPVAK
PvRxLR49	KX010961	MIRRSPLVAVILFVAITHVVLALDDATRIDSSEIVPSEPTRRTRVSPHYISSGGSKRSLRQQAFRPVAYLKNKLNWFLSRFFGTPTDAFTQMNSPRSSRIANIFRKIYMHTAKDDEYFSRLRSV
PvRxLR55	KX010962	MAASRSSITTLLLLIVAVALGYGILPISAKTSVARQLREQVDFVDAAALSESATSSSSSSALDHKSSAPGEATNASETEHSAASTASEPKHEGPTMMSFVGPAAAGVLAILLIGAVIAFKKRMNK
PvRxLR61	KX010963	MAFQLRIVQHLLHITFLRLPLAYPSQIHQRENERMFLLRIHRQDVQHLSHRRLRQLNEHRSLLPKGFPFKLLRPLPQLQRLLSQVCRGSVRIDACCCIPSCH
PvRxLR63	KX010964	MQRFPYSLLLLLLSATNRSRRHHITRPGRSIHWCLVRPTRPNRMLRAIRTCGARYWRNWPLNWPRKAGLTRRSSARIGLSDALRPCPTLFGCFKRRYARQAMSCYCRTEWRVNWLKKKRRGSSRWRRESSVWRCWK
PvRxLR64	KX010965	MMSPPMTTTLMFILNYAIISFHGQPSGISWGNHIETAEAAAILAMANRELRSRELLLWTSGSTHLLLQPILPLPLCLPFPLVPASIFKKMMLPLSAFSFWM
PvRxLR66	KX010966	MHLRLLMSTVITATLIVSNNALTSPSDKTKTRALRGASTVGIAADNLLAAHFSPTLKHKESRGDYNNIQTERHRKRRLYDAPHHPEFYDIAVHQVPSDKSYGGGPAIAIFAGVAATFILIDYLIRHFTEN
PvRxLR67	KX010967	MRLYILVLAAIAVTLVFASSGPAITYHEVGTRALRQASITDEKSDDSLNAQAPPLSKSEKRLSRSFRTTSRRLPYTNYYHPQYYHPQNYHPHYNYPQYHSSPHVYVHQESKKSWFVRMILEAGIFWAVFHCLSAAFC
PvRxLR68	KX010968	MRCVCASIRRTRIIEFLMFFALSSSTASCAPFSVSNVTHASPRPRWLRWHEKTSMAGNPVSLSIATPNGAKSSSICSANTVGFTPDTYTCPDIRDSSTDTLSRSKRISSLSLTKPISSSSESETKVLSAS
		(P.S. Amino acid sequences colored in red are signal peptides.)
